# Supplementary material for: The Natural HASPIN Inhibitor Coumestrol Suppresses Intestinal Polyp Development, Cachexia, and Hypogonadism in a Mouse Model of Familial Adenomatous Polyposis (ApcMin/+)
Source: Biology (Basel). 2024 Sep 20;13(9):736. doi: 10.3390/biology13090736 (PMC11428679; doi:10.3390/biology13090736)
Supplement: Supplementary file 1 [file biology-13-00736-s001.zip]

Archive with 1 entries (1 files):
- biology-3031821-supplementary.pdf
